# Supplementary material for: Development and internal validation of an early inpatient risk score for in-hospital mortality in acute pancreatitis: A retrospective cohort study
Source: PLoS One. 2026 Jul 6;21(7):e0352980. doi: 10.1371/journal.pone.0352980 (PMC13336172; doi:10.1371/journal.pone.0352980)
Supplement: S3 Data — (XLSX) [file pone.0352980.s003.xlsx]

## Sheet: Data
Age_Group	Gender	Card_Year	In_hospital_death	Hct	CRP	Creatinine	WBC	ALT	Glucose	Sodium	Urea	MODS <24	MODS >24
<40	0	2020	0	37.2	4	55	6.4	7	5.4	139	4.2	0	0
60–79	0	2023	0	41.4	5.7	61	7.9	176	6.5	142	3.4	0	0
40–59	1	2023	0	32.2	288.7	55	20	17	6.3	136	1.8	0	0
40–59	1	2021	1	41.6	324.7	521	15.7	339	9	142	18.9	1	0
60–79	1	2023	0	37.3	4	114	8.1	20	7.1	135	6.2	0	0
60–79	0	2024	0	38.5	18.7	85	17.6	1700	8.2	136	6.5	0	0
60–79	0	2023	0	46.2	12.2	97	9.6	328	9.2	137	9	0	0
<40	1	2022	0	46	8.1	92	7.6	378	6.9	140	3.2	0	0
<40	1	2022	0	46.9	4	73	8.1	246	7.7	142	7.9	0	0
<40	1	2022	0	45.6	4	88	7.8	467	8.3	140	5.2	0	0
60–79	0	2021	0	43.8	55	58	5.5	33	15.2	140	2.5	0	0
<40	1	2022	0	47.4	4	62	13.2	47	7.6	138	4	0	0
<40	1	2023	0	43.5	5.3	103	13.1	36	6	136	5.3	0	0
40–59	0	2024	0	34	22.7	86	8.6	50	5.8	131	4.6	0	0
40–59	0	2024	0	32.4	7.8	75	9.3	58	7.8	140	3.3	0	0
<40	0	2020	0	37.5	48.3	34	6.2	8	5.7	132		0	0
40–59	1	2021	0	43.8	4	97	11.3	407	8.4	136	6.7	0	0
40–59	1	2020	0	46	4.9	73	17.1	21	9.3	141	8.5	0	0
<40	1	2022	0	41.2	4	96	12.7	15	4.2	138	4	0	0
40–59	1	2020	0	43.6	4	56	13.6	51	7.7	141	5.4	0	0
40–59	1	2020	0	45.3	17.7	63	7.6	102	6.7	133	8.3	0	0
40–59	1	2021	0	37.6	21.7	57	6	74	6.7	141	3.6	0	0
40–59	1	2022	0	47.9	14.7	96	16.9	88	6.3	137	3.4	0	0
40–59	0	2022	0	40.2	11.9	63	10.2	601	4.7	140	5.5	0	0
40–59	1	2020	0	39.3	4	82	8.1	102	6.8	134	5.5	0	0
60–79	1	2020	0	42.1	106	130	14.9	24	6.7	142	8.9	0	0
40–59	1	2021	0	53.9	18.3	157	26.4	481	13.9	132	23.5	0	0
60–79	1	2020	0	42.5	36.4	87	13.6	39	10.1	125	2.5	0	0
60–79	1	2021	0	35.1	328.4	87	13.1	17	4.7	138	5.3	0	0
40–59	1	2020	0	45.9	30.8	56	16.9	170	5.6	132	3.9	0	0
<40	1	2023	0	36.1	8.8	51	21.9	46	6.7	135	2.4	0	0
<40	0	2022	0	33.8	22.4	81	4.7	84	4.9	134	3	0	0
60–79	0	2022	0	37.2	17.8	86	4.6	12	5.9	139	5.4	0	0
60–79	1	2024	0	39.1	8.3	92	8.2	314	6.8	142	4.1	0	0
60–79	1	2021	0	42.1	5.9	69	7.1	15	7.7	142	2.7	0	0
60–79	1	2024	0	37.3	221.5	58	11.3	24	5.4	135	1.8	0	0
<40	1	2023	0	44.3	4	84	10.6	47	5.8	140	4.5	0	0
40–59	1	2021	0	46.5	244.8	83	20.4	37	8.6	139	7.6	0	0
40–59	1	2023	0	41.7	4	76	11	38	8	140	2.5	0	0
40–59	1	2023	0	39.7	5.2	58	9.5	18	5.5	137	2.2	0	0
40–59	0	2023	0	40.7	47.1	219	12.9	17	7.1	134	8.5	0	0
40–59	0	2024	0	41.7	11.9	308	13.3	15	7.1	133	10.3	0	0
40–59	0	2024	0	32	74	310	10	9	6.7	138	8.8	0	0
40–59	1	2022	0	35.3	39.3	95	15.1	67	11.7	121	15.7	0	0
<40	1	2020	0	47.4	4	72	11.7	366	7.5	139	1.9	0	0
40–59	1	2020	0	44.1	135.6	68	11.3	12	6.3	137	3.6	0	0
<40	1	2020	0	42	14.1	122	11.9	30	9.4	130	5.2	0	0
<40	1	2022	0	48.1	11.6	81	23.2	130	7.2	125	6.5	0	0
<40	1	2023	0	42.6	4.7	83	9	103	6.8	138	3.3	0	0
<40	1	2023	0	41.6	4	88	12.7	53	7.4	138	2	0	0
<40	1	2022	0	21.7	257.9	300	7.3	725	5.8	147	23.4	1	0
40–59	0	2022	0	44.8	14.9	68	16.8	25	9.1	138	4.9	0	0
40–59	1	2020	0	23.3	134.3	42	5.6	67	3.5	138	6.4	0	0
40–59	1	2023	0	46.4	303	143	8.7	85	6.1	129	9.1	0	0
<40	1	2021	0	48.8	4	85	8.2	36	7	141	3	0	0
<40	1	2022	0	46.4	79.1	83	10.8	42	5.4	139	2	0	0
<40	1	2022	0	45.1	4	96	10.2	143	7	138		0	0
<40	1	2022	0	47.2	4	98	10.1	114	6.3	140	1.8	0	0
40–59	1	2023	0	45.3	66.1	60	10.1	12	5.7	136	1.9	0	0
40–59	1	2024	0	31	39	372	15.3	22	5.6	141	14.8	0	0
40–59	1	2022	0	37.3	11.9	54	6.1	57	5.2	142	4.8	0	0
40–59	1	2023	0	32.7	45.9	47	8.8	80	6.2	140	4.9	0	0
40–59	1	2020	0	56.2	177.1	97	11.2	119	5.7	134	5.5	0	0
40–59	1	2022	0	30.1	11.3	72	2.6	35		124	8.1	0	0
<40	1	2024	0	44	6.9	93	15	68	10.2	136	7.1	0	0
40–59	1	2023	0	48.1	79.4	63	10.6	58	6.8	129	2.9	0	0
60–79	1	2022	0	49.5	4.6	164	12.9	19	9.3	138	6.3	0	0
40–59	1	2022	0	36.4	274	54	4.4	85	5.6	136	6.6	0	0
40–59	1	2023	0	42.7	378.3	155	14.8	31	6.6	131	9.7	0	0
40–59	1	2020	0	41.9	30.9	38	6	66	6.5	144	2.1	0	0
<40	0	2021	0	33.7	4	51	9.7	75		138		0	0
40–59	1	2020	0	54.4	43.1	84	18.4	56	9.3	136	9.2	0	0
40–59	1	2020	0	21.7	230.8	61	23.7	22	7.1	131	6.3	0	0
40–59	1	2023	0	29.4	25	77.9	8.4	17	8.3	139	3.6	0	0
40–59	1	2023	0	35.4	119.4	58	6.8	38	6.3	139	4.7	0	0
40–59	1	2023	0	35.5	4	62	5.3	70	7.1	139	2.3	0	0
40–59	1	2023	0	35.1	4	70	6.3	11	4.1	145	4.2	0	0
40–59	1	2023	0	34	4	77	3.9	23	5.5	134	2.3	0	0
40–59	1	2022	0	50.5	76.8	103	23.3	243	6	133	4.3	0	0
40–59	0	2020	0	46.3	102	71	10.9	199	8.6	139	12.2	0	0
40–59	1	2021	0	24.2	33.6	118	11	74	6.3	128	13.4	0	0
<40	0	2024	0	28.6	221.8	39	13.7	9	4.6	139	1.8	0	0
<40	1	2020	0	42.8	15.2	75	11.7	64	6	136	7.4	0	0
<40	1	2022	0	38.7	4	64	8.4	48	5.4	133	2.2	0	0
40–59	0	2022	0	37.5	14.6	64	8.2	433	6	139	5.4	0	0
40–59	0	2022	0	40.5	8.3	84	12.2	1167	6.8	133	5.9	0	0
40–59	1	2022	0	45.6	39.9	92	11.9	22	11.2	134	1.8	0	0
40–59	1	2023	0	48.9	77.8	88	13.3	21	9.4	135	6.5	0	0
≥80	1	2020	0	39.6	4	80	12.4	567	7.1	135		0	0
<40	0	2020	0	40.9	4	67	4.7	110	7.9	136	3.5	0	0
60–79	0	2020	1	41.9	20.9	91	26.5	212	13.3	137	9.1	1	0
<40	0	2020	0	44.5	4	59	11.6	140	10.1	139	3.8	0	0
40–59	0	2022	0	42.8	4	90	8.7	165	8.4	123	4.6	0	0
<40	0	2022	0	39.5	11.5	51	13.3	131	9.6	136	3.5	0	0
<40	1	2021	0	41.3	38.6	73	10.3	19	6.1	133	3.4	0	0
<40	1	2020	0	48.6	4	72	13.7	100	7.3	141	5.4	0	0
<40	1	2021	0	50.1	4	65	11.9	264	7.5	138	3.5	0	0
60–79	0	2023	0	38.1	6.1	81	18.2	895	6.1	139	11.1	0	0
<40	0	2021	0	27.5	84.5	48	14.5	114	6.7	135	5.9	0	0
40–59	1	2024	0	48.7	370.1	126	13.7	262	11.1	136	11.6	0	0
<40	1	2021	0	48.4	5.1	82	5.2	452	6.7	142	1.8	0	0
40–59	1	2023	0	45.4	182	66	8.1	25	5.6	130	2.9	0	0
<40	1	2020	0	41.3	36.1	70	12.9	10	7.2	138	2.4	0	0
≥80	1	2021	0	35.2	4	82	7	90	8.2	141	10.3	0	0
40–59	1	2024	0	36.8	45.8	57	13.4	206	5.9	137	2.9	0	0
60–79	0	2020	0	41.8	11.1	117	21.8	209	11.6	135	12.8	0	0
60–79	0	2020	0	42.9	4	108	20.3	205	14.7	144	6.2	0	0
60–79	1	2020	1	39	10.6	117	9.9	54	9.8	135	12.3	0	1
60–79	1	2021	0	37	6.3	205	10.6	249	8.8	141	14.9	0	0
40–59	1	2021	0	40.1	18.3	84	11.8	153	8.2	130	6.1	0	0
60–79	0	2024	0	22.9	70.1	66	6.8	15	7.3	132	1.8	0	0
40–59	0	2021	0	37.5	38.7	82	11.7	19	5	140	6.1	0	0
40–59	1	2021	0	43	17.3	50	9.3	32	6.4	140	4.6	0	0
<40	0	2023	0	29.1	4	54	14.8	175	5	138	2.3	0	0
40–59	1	2021	0	42.4	102.3	73	11.2	90	5.4	136	6.2	0	0
≥80	0	2022	0	40.2	4	71	17.6	16	6.5	141	5.7	0	0
<40	1	2023	0	48.1	35.7	65	10.8	95	7.4	135	5.2	0	0
<40	0	2022	0	38.8	17.5	82	8.8	165	8.5	131	2.5	0	0
60–79	0	2021	0	40.6	19.2	81	7.2	11	5.3	140	5.1	0	0
40–59	1	2021	0	58.3	267.9	283	23.6	72	6.8	134	20.2	0	0
40–59	1	2024	0	48.3	39	77	10	72	8.6	136	5.2	0	1
≥80	0	2021	0	35.3	41.4	75	14.1	24	7.2	135	5.3	0	0
≥80	0	2021	0	36.4	239.5	104	18.6	14	7.5	128	7.8	0	0
60–79	1	2023	1	31.3	39.1	93	7.9	86	6.4	136	6.2	0	1
≥80	0	2021	0	40.6	194.3	65	8.9	98	5	137	4.4	0	0
≥80	0	2021	0	42.5	6.4	100	10.9	69	6	137	6	0	0
60–79	1	2022	1	53.9	25.3	151	7.7	1175	24.5	136	11.9	0	1
60–79	0	2021	1	31.1	34.5	583	7.2	26	5	130	14.4	0	1
40–59	0	2022	0	41	7.8	85	17.8	705	9.9	137	2.6	0	0
<40	1	2023	0	42.8	7.3	62	11	59	4.1	147	1.8	0	0
≥80	0	2020	0	31.2	236.8	38	5.1	25	6.1	132	7.8	0	0
60–79	1	2020	0	36.2	129.4	50	9.4	9	4.8	138		0	0
<40	1	2023	0	41	7.2	52	5	235	4.4	134	3.8	0	0
40–59	1	2020	0	42.9	20.4	97	9.8	631	8	143	6.3	0	0
40–59	1	2020	0	44.2	4	87	9.6	440	8.5	138		0	0
<40	1	2022	0	46.9	32.3	90	14	117	7.6	129	4.2	0	0
40–59	1	2023	0	40.2	332.7	84	20.9	12	6.8	135	7.4	0	0
60–79	1	2024	0	39.7	11.1	95	8.3	639	5.5	138	4	0	0
40–59	1	2022	0	34.9	61.3	62	12.3	9	13.5	134	4.1	0	0
40–59	1	2020	0	44.5	6.3	96	12.6	194	6.9	137	4.6	0	0
40–59	1	2020	0	42.7	150.6	71	16.3	84	7.4	137	3.7	0	0
40–59	1	2023	0	49.1	18.4	93	17.2	101	7.5	141	4.4	0	0
40–59	0	2022	0	46.4	121.5	98	16.4	239	6.5	134	4.6	0	0
40–59	0	2023	0	38.6	4	76	5.4	195	6.2	143	2.6	0	0
≥80	1	2021	0	40.9	4	113	7.2	72	5.8	143	6.8	0	0
60–79	0	2022	0	36.5	4	65	6.5	29	7.5	138	7.8	0	0
<40	1	2022	0	39.9	392.3	67	18.1	52	5.3	135	3.5	0	0
<40	1	2023	0	44.5	10.4	74	12	24	7.5	137	6.5	0	0
<40	1	2023	0	33	203.7	57	12.6	38	5.3	140	3	0	0
<40	1	2020	0	50	111.4	199	12.3	303	6.4	136	6.9	1	0
40–59	0	2022	0	36.2	12.7	78	13	284	10.4	139	7.7	0	0
<40	1	2021	0	41.5	31.8	92	9.2	44	6.8	138	5	0	0
40–59	1	2021	0	31.8	288.4	67	27.1	57	5.9	121	6.7	0	0
40–59	1	2024	0	44	16.1	75	12.4	17	18.1	128	3.3	0	0
60–79	0	2020	0	43.1	11.1	131	10.9	74	24.8	136	14.6	0	0
40–59	0	2024	0	34.3	148	115	8.6	11	5.5	137	6.8	0	0
40–59	1	2020	0	41.9	8.2	52	8.1	22	7.7	139		0	0
≥80	0	2020	0	42.1	65.1	67	17.6	470	6.2	136	6	0	0
≥80	0	2020	1	45.4	4.5	87	8.9	83	6.9	141	9.1	0	1
≥80	0	2022	0	45.8	27.9	86	9.4	390	6.5	139	2.9	0	0
40–59	0	2023	0	25.8	4	101	7	30	8.2	130	4.2	0	0
40–59	0	2023	0	32.3	4	95	6.4	31	7	135	2.5	0	0
≥80	1	2024	0	25.1	33.8	161	14.1	262	8.7	140	8.7	0	0
40–59	1	2020	0	27.4	48.4	57	12.3	11	7.7	140	2.1	0	0
40–59	1	2022	0	46.7	4	93	15.3	26	5.8	141	4	0	0
40–59	1	2023	0	40.3	368.3	110	12	19	9.2	132	5.7	0	0
60–79	0	2020	0	36	3.9	68	15.2	177	9.5	136	11	0	0
40–59	1	2024	0	47.9	45.2	69	8.8	42	6	137	7	0	0
40–59	1	2022	0	43.5	4.5	71	11.4	242	7.6	142	3.6	0	0
40–59	1	2022	0	39.2	76.1	61	7.7	223	5.4	138	3	0	0
60–79	0	2022	0	37.9	36.4	85	8.9	65	5.3	135	6.7	0	0
<40	1	2023	0	45.5	4	65	8.2	31	6.3	139	3.3	0	0
<40	1	2024	0	41.8	4	45	4.5	45	6.9	139	2.9	0	0
40–59	1	2020	0	51.3	80.2	94	14.9	55	5.7	139	4.4	0	0
<40	0	2024	1	33.8	296	39	12.8	38	6.5	131	4.5	0	1
40–59	1	2024	1	44	10.1	7.3	3.6	99	7	135	6.2	0	0
60–79	1	2022	0	39.5	133.8	65	9.2	25	6.6	166	4.5	0	0
<40	1	2020	0	37.4	365	86	12.8	30	6.5	135	5.3	0	0
40–59	0	2020	0	44.3	22.8	63	14.4	12	7.5	137	4.9	0	0
≥80	0	2021	0	46.4	85.1	1192	22.5	26	14.1	125	46.1	1	0
40–59	1	2023	0	44.1	8.4	80	15.9	41	5.5	137	2.3	0	0
40–59	1	2023	0	46	6.2	89	18.5	36	6.4	134	5	0	0
40–59	1	2024	0	43.35	29.6	86	8.3	52	4.6	135	4.9	0	0
<40	1	2024	0	45.9	4	77	13.8	201	9.5	134	2.9	0	0
40–59	1	2024	0	44.3	9.7	91	9.2	784	6.5	137	4.5	0	0
60–79	1	2020	0	41.1	8.2	83	9.7	796	7.5	135	3.4	0	0
<40	1	2022	0	37	227.4	58	9.9	37	9.7	133	3.6	0	0
<40	1	2022	0	51.3	4	78	9.3	219	4.9	125	5.9	0	0
≥80	0	2024	0	32.3	4	207	6.6	40	9.7	141	15.3	0	0
60–79	0	2023	0	44.2	4	92	12	463	9.9	136	5	0	0
40–59	0	2024	0	33.4	214	71	11.9	13	20.3	135	5	0	0
<40	1	2024	1	37.2	333.4	486	14.8	28	8.6	139	13	0	0
40–59	1	2020	0	48.4	102.9	71	11.1	834	12.9	133	6.5	0	0
40–59	1	2024	0	33.9	215.4	88	9.6	141	8.5	137	3.9	0	0
60–79	0	2020	0	40.1	4	86	8.1	257	6.3	141	8.3	0	0
60–79	1	2021	1	50.5	5.5	197	46.4	61	10.1	127	11.1	0	0
60–79	0	2020	0	37.9	313.2	166	11.4	194	2.4	138	15	0	0
60–79	0	2020	0	23.5	78.6	59	5.4	15	5.1	134	4.3	0	0
<40	0	2021	0	33.3	7.5	51	12.7	28	6.7	132	2.3	0	0
40–59	1	2023	0	33.9	178.6	55	13.2	10	12	140	4	0	0
40–59	1	2020	0	55.4	5.3	74	16.5	60	8.4	137	6.1	0	0
40–59	1	2020	0	47.4	273.9	53	16.2	86	7.2	140	4	0	0
40–59	1	2020	0	49.9	36.7	83	12.9	90	17.5	131	7	0	0
40–59	1	2024	0	48.6	9.4	76	15.6	103	7.6	141	5.8	0	0
40–59	1	2021	0	55.5	162.2	78	26.8	20	6.4	138	5.4	0	0
60–79	0	2021	0	41.6	69.1	768	11.1	39	17.5	137	15.7	0	0
40–59	1	2024	0	33.5	207.9	73	6.7	21	6.2	140	2.2	0	0
40–59	1	2022	0	42.1	4	56	10.6	75	6.4	131	2.3	0	0
≥80	0	2020	0	48.3	16.9	107	10.4	655	8.2	136	13.9	0	0
60–79	0	2020	1	51.3	305.4	293	12.6	53	8.1	136	21.1	1	0
60–79	1	2022	1	45	258.6	93	12.8	45	5.4	125	12.7	0	0
40–59	0	2021	0	40.1	4	60	7.5	7	4.9	140	4.2	0	0
60–79	0	2021	0	42.8	196.2	58	17.7	182	6	135	3.5	0	0
40–59	1	2022	0	45.9	6.1	180	10.9	26	5	139	12.2	0	0
60–79	1	2022	1	44.7	4	106	14.2	791	6.9	137	5.6	1	0
<40	0	2022	0	42.4	74	73	6.2	26	4.9	133	2.5	0	0
60–79	1	2022	0	42.5	4	123	14.6	157	4.9	136	7.3	0	0
60–79	1	2023	0	44.9	42.5	137	14.8	324	7.4	140	13.6	0	0
40–59	1	2020	0	23.7	4	84	7.7	18	5.2	138	7.5	0	0
60–79	1	2020	0	44.3	5.1	80	10.9	346	7.9	140	5.9	0	0
60–79	0	2020	0	37.4	17.1	69	10.8	10	6	141	9.2	0	0
<40	0	2020	0	40.7	4	60	7.4	89	5.7	140	2.5	0	0
<40	0	2023	0	41.9	4	57	4	15	5.3	140	2.4	0	0
40–59	1	2022	0	46.1	4	109	16.4	199	7.5	138	7.2	0	0
<40	1	2022	0	43.3	16	65	13.2	31	7.9	135	4.1	0	0
<40	1	2024	0	44.9	26.8	69	6.8	169	8.8	130	3.6	0	0
40–59	1	2023	0	40.7	4	81	14.6	64	9.1	139	5.1	0	0
<40	1	2022	0	40.2	9	83	14.1	221	5.7	123	5.7	0	0
<40	1	2022	0	32.2	239.8	73	10	16	5.7	136	4.7	0	0
<40	1	2023	0	36.5	4	129	7.8	76	13.7	136	12.2	0	0
<40	1	2024	0	37.8	4	89	6.9	51	14.5	135	5.7	0	0
<40	0	2020	0	45.3	5.5	49	11	391	4.7	141	2	0	0
40–59	1	2024	0	44.6	46.7	115	6.2	71	10.5	130		0	0
40–59	1	2020	0	46	4	76	12.9	753	12.3	140	8	0	0
40–59	1	2021	0	43	16.8	58	5.4	49	4.8	145	1.8	0	0
<40	0	2023	0	27.3	4	73	6.2	18	4.8	143	1.8	0	0
40–59	1	2024	0	39.3	9.1	35	6.4	88	6.4	134		0	0
<40	1	2022	0	39.7	57.1	76	13.4	46	6.8	135	3.4	0	0
40–59	1	2023	1	40.6	4	67	17.7	25	7.4	135	4	0	0
60–79	0	2024	0	51.2	121.2	103	11.9	463	9.8	136	12.5	0	0
60–79	0	2021	0	36.3	51.3	85	13.7	12	5.9	119	3.2	0	0
60–79	0	2020	0	43.2	4	67	18.6	102	5.9	132	6	0	0
<40	1	2020	0	43	24	79	11.8	80	13.4	134	2.6	0	0
40–59	1	2021	0	38.2	126.8	76	7.4	29	5.3	138	4.7	0	0
60–79	0	2020	0	36.8	68.8	75	16.6	586	6.7	137	5	0	0
<40	1	2021	0	42.1	124	45	22	40	9.1	125	1.4	0	0
60–79	1	2024	0	42.3	4	68	7.4	40	6.8	136	3.4	0	0
60–79	0	2023	0	34.4	79.2	68	6.8	12	5.7	121	3.1	0	0
<40	0	2020	0	35.3	362.5	89	6.3	239	5.7	130	3.3	0	0
<40	0	2020	0	33.7	262.8	49	17.4	66	4.6	133	3	0	0
<40	0	2020	0	27.7	223.1	42	12	57	4.6	135	2.3	0	0
40–59	0	2024	0	30.2	352.9	47	16.2	11	5.4	136	3.7	0	0
40–59	0	2024	0	28.9	48	49	10.7	33	6.2	140	1.8	0	0
<40	0	2023	0	40.8	4	49	10.6	730	7.1	131	2.6	0	0
≥80	0	2021	0	44.8	21.6	81	11.1	348	14.4	139	10.6	0	0
60–79	0	2021	0	40.7	21.6	90	15.5	453	9.9	143		0	0
≥80	0	2023	0	33.3	75	4	22	159	6.5	140	5.6	0	0
40–59	1	2020	0	48.6	11.4	74	11.7	46	6.2	136	3.4	0	0
<40	1	2023	0	50.5	4	89	14.1	117	8.7	140	5.2	0	1
<40	1	2023	0	35	135	74	10.9	54	6.4	131	4.1	0	0
60–79	1	2022	0	32.7	207.2	63	8.4	25	5.7	141	5.7	0	0
60–79	0	2020	0	42.3	27	66	11.9	395	10.9	138	4.9	0	0
40–59	0	2021	0	37.1	17.4	48	6.8	143	7.6	135	4.7	0	0
40–59	0	2020	0	43	24.2	64	10.6	133	6.2	139	4	0	0
40–59	0	2020	0	44.6	8.6	77	13.5	80	8.6	138	6.4	0	0
≥80	1	2021	0	40.9	4	76	11.2	39	7.3	142	5.8	0	0
≥80	1	2024	0	37.7	16.7	85	15.4	62	8.8	140	6.4	0	0
<40	1	2024	0	38.9	20	57	6.8	57	5.9	138	1.9	0	0
<40	1	2024	0	44	4	117	13.7	42	62	138	7.1	0	0
40–59	0	2021	0	35.7	3.6	96	7.1	83	8.8	139	3	0	0
≥80	0	2023	0	51.7	43	122	12.6	457	6.5	137	11.7	0	0
60–79	0	2020	0	41.7	5.6	69	10.3	288	5.5	140	9.6	0	0
60–79	0	2024	0	41.5	4	7.9	5.6	29	8.4	139	9.3	0	0
<40	0	2021	0	39.1	11.6	61	5.2	364	4.9	141	3.8	0	0
40–59	0	2023	0	37.8	4	77	12.3	31	6.3	136	5	0	0
60–79	0	2021	0	40.9	284.9	54	17.5	69	6.5	128	3.6	0	0
≥80	0	2022	0	35.3	4	75	21.8	78	5.4	130	6.3	0	0
≥80	0	2022	0	42.5	4	89	14.5	197	4.5	129	9.8	0	0
60–79	0	2022	0	44.8	4	54	12.7	35	9.2	137	4.5	0	0
<40	1	2023	0	44.3	40.1	71	12.2		4.8	135		0	0
<40	1	2024	0	43	91.7	97	11.5	197	6.7	138	5.1	0	0
40–59	1	2022	0	46.3	84.9	59	12.2	319	6.2	136	7.7	0	0
<40	0	2023	0	38.6	4	68	11.9	17	5	137	3.5	0	0
40–59	1	2023	0	21.1	155	100	22.2	17	6	135	1.8	0	0
40–59	1	2020	0	49.4	21.7	92	16.5	99	8.2	136	6	0	0
40–59	1	2021	0	41.4	4	63	15.3	64	6.7	141	4.5	0	0
40–59	1	2023	0	24	104	289	21.2	14	5.6	133	15.6	0	0
<40	1	2024	0	43.8	16.2	88	8.1	178	8.7	128	7.5	0	0
40–59	1	2024	0	42.7	108.7	72	8.7	143	5.7	138	5.1	0	0
40–59	1	2020	0	43.5	36.2	69	13.4	107	7	134	3.5	0	0
40–59	1	2021	0	37	4	67	11.9	120	7.8	142	4.5	0	0
60–79	0	2020	0	44.5	40.4	70	11.5	493	9.4	140	6.6	0	0
40–59	1	2020	0	47	4	95	14.5	571	9.9	135	8.8	0	0
≥80	0	2020	0	32.5	91.4	150	39.4	488	6.9	138	8.5	0	0
40–59	1	2020	0	45.9	46.3	73	26.2	984	19.5	152		0	0
40–59	1	2020	0	39.6	33.2	58	9.5	160	5.4	125	4.4	0	0
60–79	1	2023	0	37.4	50.3	85	8.2	17	6.6	142	6.1	0	0
≥80	1	2023	0	41.6	186.9	48	14	31	7.2	130	2	0	0
40–59	1	2021	0	42	6.2	56	10.7	385	8.2	137		0	0
40–59	1	2021	0	43.4	17.3	79	9.4	19	6.4	137	6.7	0	0
40–59	1	2022	0	41.1	4	36	9.2	61	6.5	135		0	0
≥80	1	2022	0	44.3	4.3	100	14.9	116	8.1	140	5.9	0	0
60–79	0	2021	0	39.8	287.4	54	17	162	5.8	133	6.4	0	0
60–79	0	2023	0	43	13.7	117	9	82	12.5	137	10.8	0	0
40–59	0	2021	0	45.2	4	73	4.1	29	10	133	5	0	0
40–59	0	2022	0	23	4	68	5.9	16	4.6	137	5.6	0	0
≥80	0	2024	0	39.3	13.4	166	14.3	16	6.3	141	9.8	0	0
<40	1	2021	0	39.2	33.7	83	5.9	44	9.6	131		0	0
40–59	1	2023	0	39.1	41	57	7	128	6.7	142	6.9	0	0
40–59	1	2023	0	36.2	65.6	54	13	92	6.1	132	1.8	0	0
40–59	1	2023	0	42	19.3	67	15.1	59	15.3	143	4.5	0	0
40–59	1	2024	0	41.4	91.1	101	17.4	41	7.8	140	3.9	0	0
<40	0	2024	0	37.9	4	71	7.1	598	5.5	139	2.9	0	0
<40	0	2024	0	33.5	4	67	17.9	54	5.7	138	3.5	0	0
60–79	1	2024	1	45.7	284.7	281	18	69	5.7	154	17.1	0	0
40–59	0	2021	0	40.8	6.9	72	7.4	554	7	143	5	0	0
40–59	0	2023	0	38.8	16.9	57	7	356	7.2	139	3	0	0
40–59	0	2020	0	41.1	14.2	65	6.4	33	6.1	135	6.2	0	0
≥80	0	2021	0	39.7	4	75	10.6	122	10.8	137	7.8	0	0
60–79	0	2024	0	34.9	27.8	78	12.9	28	4.4	138	7.3	0	0
60–79	0	2020	0	37.8	8.9	88	5.9	488	7.1	137	6.6	0	0
<40	1	2024	0	47	4	92	13.6	151	7.1	139	3.2	0	0
≥80	0	2023	0	40.4	14.2	69	13	98	10.6	133	8.9	0	0
<40	1	2023	0	42.3	8.6	88	10.8	80	5	126	4.6	0	0
≥80	0	2022	0	44.8	4	91	13.1	66	5.7	138	5.4	0	0
40–59	0	2023	0	37.7	37	4	23.8	19	5.7	141	4.9	0	0
<40	1	2023	0	30.2	231	69	13.4	31	7.6	131	2.4	0	0
≥80	0	2023	1	42.2	4	117	14.9	85	9	140	8.1	0	0
60–79	1	2023	0	45.7	24	113	15.3	36	10.3	135	10.4	0	0
<40	1	2023	0	40.2	4	97	15.5	375	7.2	134	3.9	0	0
40–59	1	2024	0	43	26.6	100	12	46	6.4	143	4.6	0	0
40–59	0	2020	0	44	202.4	65	12	76	6.8	138		0	0
60–79	0	2023	0	45.5	5.3	96	17.9	26	8.6	139	4	0	0
40–59	1	2024	0	43.3	61.3	64	5.9	95	4.8	141	3.2	0	0
60–79	1	2024	0	36.7	272.3	58	23.7	253	5.9	130	8.2	0	0
40–59	0	2021	0	41.2	42.7	97	11.4	42	5.9	129	5.8	0	0
60–79	1	2022	0	50.7	11.8	96	11	608	6	141	7.2	0	0
40–59	1	2024	0	36	8.5	106	4.6	535	6.1	142	6.2	0	0
40–59	1	2021	0	43.8	4	75	7.4	647	8.1	137	7	0	0
60–79	0	2021	0	44.2	8.9	72	8.2	199	10	140	4.5	0	0
≥80	0	2022	0	36.1	4	76	17.6	259	5.6	135	8.1	0	0
40–59	0	2023	0	43.5	41.5	51	8.2	161	4.5	136	3	0	0
60–79	0	2021	0	42.3	13.7	54	4.1	808	15.2	137	3.5	0	0
40–59	1	2023	0	47.2	4.2	90	13.2	86	8.9	137	4.6	0	0
40–59	1	2024	0	43.8	123.2	122	12.5	24	6.2	138	7.3	0	0
<40	1	2021	0	35.3	10.8	62	15.5	151	6.3	136	3.7	0	0
<40	1	2021	0	9.1	19.9	156	4.2	39	10.6	131	13.4	0	0
40–59	0	2024	0	36.9	4	65	16	37	7.7	139	2.5	0	0
40–59	1	2022	0	39.3	8.9	95	13.6	56	6.1	136	4.9	0	0
60–79	1	2020	0	43.7	15.5	69	11.3	38	9.2	137	5.8	0	0
40–59	1	2021	0	43.3	2.1	84	10.8	59	8.5	143	5.2	0	0
<40	1	2023	0	49.3	27.1	111	19.3	153	10.8	134	5.3	0	0
<40	0	2020	0	38	23.2	53	14.5	266	7.3	134	3.1	0	0
<40	0	2022	0	40	4	51	10.1	50	4.5	140	2.7	0	0
40–59	0	2023	0	41.7	4	81	12.9	326	8	141	8.2	0	0
<40	0	2023	0	40.6	4	57	8.7	44	5.8	136	2.7	0	0
≥80	0	2024	0	38.2	155.3	124	16.1	442	5.8	132	13.3	0	0
40–59	1	2021	0	44	4	59	6.7	55	4.8	139	2	0	0
40–59	1	2021	0	47.3	9.6	59	9.1	20	8.8	136	2.5	0	0
40–59	1	2022	0	34.2	12.4	51	4.7	56	4.8	134	2.5	0	0
40–59	0	2022	0	31.2	49.3	49	7.6	69	4.8	125	5.5	0	0
40–59	1	2021	0	48.5	9	96	11.7	997	5	138	5.3	0	0
60–79	1	2023	0	44.8	13.9	85	9.3	180	4.5	137	4.6	0	0
60–79	1	2022	0	39.8	51.1	276	7	46	10.1	129	10.9	0	0
40–59	1	2020	0	48.5	4	76	14.3	196	11.7	140	4.9	0	1
60–79	0	2023	0	35.1	4	63	15.6	447	11.6	134	6.9	0	0
<40	1	2021	0	43.3	17.9	160	25.3	20	22.2	133	9.9	0	0
60–79	0	2021	0	35.4	165.9	100	13.8	479	9.6	137	5.3	0	0
60–79	0	2020	0	39.4	4	64	7.3	39	5.7	142		0	0
<40	1	2023	0	42.6	33	84	8.7	913	5.5	136	6.6	0	0
<40	1	2023	0	33.7	141.9	77	13.2	129	6.5	136	4	0	0
<40	1	2024	0	30.1	4	122	7.3	199	5.4	136	6.3	0	0
40–59	1	2024	0	46	301.7	91	11.2	19	15.2	125	4.9	0	0
<40	1	2024	0	47	54	67	16.7	100	4.9	126	4.7	0	0
<40	1	2023	0	45.4	73.6	205	12.4	231	15.4	130	2.7	0	0
60–79	1	2024	0	36	34.7	101	10.5	12	6.9	133	2.5	0	0
<40	0	2020	0	36.1	4	55	13.6	13	5.4	138	1.8	0	0
<40	1	2022	0	53.9	296.5	118	24.2	50	8.9	129	14.1	0	0
≥80	0	2021	0	42.6	4	69	14.5	51	6.5	142	7.7	0	0
≥80	0	2023	0	34	94.4	71	11	98	4.5	137	5.4	0	0
<40	1	2022	0	35.1	216.1	71	8.4	58	5.4	139	2.4	0	0
40–59	0	2022	0	35.2	34.1	55	8.8	55	4.5	140	2.5	0	0
60–79	0	2021	0	31.8	4	51	9.5	26	5.8	145	7.8	0	0
<40	1	2020	1	45.6	4	105	18.2	24	6.1	141	14.7	0	0
<40	1	2024	0	37.5	4	76	8.8	83	6	140	2.6	0	0
40–59	1	2024	0	42.5	5.7	81	10.8	44	6.2	136	6	0	0
60–79	0	2022	0	42.7	18.7	147	14.1	189	4.7	127	13.6	0	0
≥80	1	2020	0	27.1	4	104	20.8	57	6	134	4.7	0	0
40–59	1	2023	1	31	293.7	797	12.9	33	5.1	129	27.2	0	1
60–79	1	2020	0	41.8	4	116	8.9	259	12	133	8.5	0	0
60–79	1	2023	0	45.1	56.9	82	15.2	50	5.9	138	3.3	0	0
≥80	1	2024	0	44.6	4	64	12	40	9.8	139	5.3	0	0
60–79	0	2023	0	42.7	7	81	6.9	166	8.4	143	7.4	0	0
<40	1	2022	0	41.6	21.7	57	10.6	40	4.6	125		0	0
60–79	0	2020	0	36.2	4	55	8.1	1191	7.1	118	6.9	0	0
<40	1	2022	1	35.9	317.2	382	16	119	14.8	126	23.6	1	0
<40	1	2023	0	44.3	119.7	87	14.7	48	5.4	139	4	0	0
<40	1	2020	0	31.5	48.5	49	18.5	7	8.4	134	2.1	0	0
60–79	0	2022	0	40.3	4	74	13.9	21	7.8	141	3.8	0	0
40–59	1	2020	0	46.2	73.8	60	12.4	242	5.8	140	3	0	0
40–59	1	2020	0	41.4	43.3	59	9.4	15	10.3	137	5.2	0	0
60–79	0	2023	0	42.8	4	75	12.5	257	6.8	140	4.5	0	0
60–79	1	2022	0	34.4	122.2	78	13.4	111	4.9	140	6	0	0
<40	1	2020	0	40.5	4	79	5.8	37	16.4	137		0	0
≥80	1	2020	0	48	59	128	17.5	253	15.4	136	13.8	0	0
<40	0	2021	0	33.1	215.7	69	18	15	5.9	135	3.4	0	0
40–59	1	2023	0	38.3	174.9	66	14.2	57	7.5	129	6.6	0	0
40–59	0	2022	0	38.4	220	59	12.6	26	6	139	8.1	0	0
<40	0	2020	0	42.7	5.3	59	14	48	7.7	139	5.5	0	0
<40	0	2023	0	42.3	4	82	15.8	45	5.5	138	3.1	0	0
40–59	0	2023	0	44.7	13.3	81	10	42	13.5	129	4.7	0	0
40–59	0	2024	0	45.3	4	77	6.2	132	7.1	132	2.1	0	0
40–59	0	2023	0	37.8	4	58	11.6	20	5.6	137	4.7	0	0
60–79	0	2020	0	42.5	4	54	10.1	7	8.1	143	5.2	0	0
60–79	0	2023	0	44.9	4	105	18.5	188	6.9	142	2.3	0	0
40–59	1	2023	1	43.5	384.3	114	7.9	27	8.3	135	17.7	1	0
40–59	0	2021	0	38.9	4	87	9.3	129	7.7	140	3.5	0	0
<40	1	2020	0	29.7	15.4	64	8.7	24	21.1	124	3.4	0	0
40–59	1	2020	0	36.1	15.1	60	13	29	7.3	139		0	0
40–59	1	2023	0	36.6	23.5	62	11.4	47	6.1	132	3.2	0	0
40–59	0	2023	0	38	13.3	77	7.2	152	5.9	139	4.1	0	0
40–59	1	2022	0	48.3	6.5	67	14.6	56	7.4	133	4.2	0	0
60–79	0	2020	0	41.1	4	88	13.7	18	9.5	136	8.4	0	0
60–79	1	2022	0	38	18.6	133	11	18	5	139	10.4	0	0
40–59	1	2020	0	44.9	126	71	8.8	63	6.6	134	5.6	0	0
40–59	1	2024	1	48.3	568	453	7.7	96	3.9	137	16.2	0	1
60–79	1	2021	0	36.9	121.4	72	6.3	449	5.2	142	5.7	0	0
60–79	0	2022	0	43.4	12.2	67	18	44	7.7	138	1.8	0	0
40–59	1	2022	0	41.3	124.9	75	9.5	130	4.6	120	7.4	0	0
60–79	0	2024	0	43.3	58.6	71	11	26	10.1	134	4.2	0	0
40–59	1	2023	0	43	48.4	112	12.9	14	6.1	137	8	0	0
40–59	1	2024	0	42.9	22	91	14.9	9	8.1	135	9.1	0	0
≥80	1	2024	0	37	4	90	7.1	556	5.1	140	11.4	0	0
60–79	0	2024	0	42.1	4	84	8.7	29	6.5	140	3.2	0	0
40–59	1	2022	0	45.9	4	72	13.7	759	9.3	138	4	0	0
60–79	1	2023	0	45.4	91.3	124	11.1	23	5.6	135	7.9	0	0
40–59	1	2024	0	36.7	75	30.4	5.9	71	8.4	134	5.2	0	0
40–59	1	2024	0	36.1	43.2	69	8.5	615	6.1	139	3.7	0	0
<40	1	2024	0	44.5	33.2	64	15	204	8.1	133	5.5	0	0
40–59	1	2020	0	35.7	121.9	54	15.2	30	6.1	137	5.5	0	0
<40	1	2022	0	45.1	4	78	11.1	48	5.3	142	2.9	0	0
60–79	0	2021	0	35.6	4	61	9.4	244	10	143	7.6	0	0
60–79	0	2021	0	37.8	202.9	145	15.9	9	9.7	141	14.6	0	0
40–59	0	2020	0	34.9	4.8	33	7.3	49	5.3	135	1.8	0	0
40–59	0	2020	0	35.4	4	52	10	20	8.4	136	2.1	0	0
40–59	1	2022	0	41.6	73.5	6.4	19.4	38	6.6	134	4.4	0	0
<40	1	2022	0	41.3	113.2	82	16.2	135	6.7	138	4	0	0
<40	1	2024	0	43.3	4	72	17.5	25	7.5	142	2.8	0	0
40–59	1	2020	0	33.8	18.9	6.6	7.3	8	5.8	125	20.4	0	0
40–59	1	2022	0	34.7	112.2	70	12.5	472	5.6	133	6.2	0	0
40–59	1	2022	0	45.2	145.1	88	11.5	55	15	136	4.4	0	0
≥80	0	2024	0	29.3	163.1	101	14.1	15	5.7	143	18.3	0	0
60–79	1	2022	0	33.3	176.4	80	10.2	37		128	4	0	0
60–79	1	2022	0	26.4	190.2	59	6.1	11		142	6.5	0	0
60–79	1	2023	0	46.4	4	59	10.7	23	8.9	138	3.2	0	0
60–79	1	2023	0	40.5	225.2	68	10.3	16	6.1	136	6.8	0	0
<40	1	2022	0	35.5	4	58	5.4	75	5.4	146	1.8	0	0
60–79	0	2021	0	37.6	5.3	75	16.8	57	9	142	12.5	0	0
40–59	0	2020	0	35.1	91.6	56	7.6	51	6.3	135	3	0	0
60–79	0	2021	0	41.6	4	87	9	24	8.2	135	5.8	0	0
40–59	0	2023	0	39.7	106.9	48	6.9	19	6.5	137	2.8	0	0
40–59	0	2023	0	37.5	183.5	40	9.7	9	6.6	134	2.3	0	0
40–59	0	2024	0	40.3	203	64	9.3	9	6.4	131	3.5	0	0
<40	1	2023	0	32.5	36.8	1427	6.5	21	5	131	20.5	0	0
40–59	1	2024	0	48.6	290.2	111	14.3	17	25.2	133	4.2	0	0
≥80	0	2020	0	44.7	72.2	155	12.3	7	4.7	137		0	0
60–79	1	2021	0	51.9	67.2	99	20.7	27	6.9	138	7.4	0	0
40–59	1	2023	0	44.7	17.7	87	6.6	274	6.8	139	3.1	0	0
<40	1	2021	0	45.4	15	100	10.1	102	6.9	140	5.6	0	0
40–59	0	2020	0	43.6	5.4	76	11.3	77	8	140	4.1	0	0
40–59	0	2022	0	45.8	286.8	72	10.3	90	7	135	6.1	0	0
<40	0	2023	0	39.1	16.8	65	9.9	24	3.9	140	3.1	0	0
<40	1	2023	0	43.3	4	105	11.1	81	5.5	138	4.7	0	0
<40	1	2020	0	58.5	166.8	138	29.8	29	12.7	133	8.3	0	0
60–79	1	2022	0	44.9	5.2	94	19.9	532	8.6	140	7.5	0	0
<40	1	2021	0	43.5	4	91	8.5	34	8.7	139	6.2	0	0
≥80	0	2023	1	49.4	21.3	255	13.3	236	9.6	131	43.6	0	0
40–59	0	2020	0	40.4	217.7	64	17.7	65	5.9	134	2.6	0	0
40–59	0	2024	0	36.5	4	54	9	39	9.3	138	2.7	0	0
40–59	0	2024	0	33.8	31.5	72	9.9	53	5.5	137	7.6	0	0
<40	1	2022	0	42.5	4	60	9.1	85	5.4	137	2.9	0	0
<40	1	2024	0	43.4	4	64	7.8	138	8.3	137	3.9	0	0
≥80	0	2022	0	56.3	19.1	127	13.5	180	5.9	137	10.2	0	0
40–59	1	2022	0	54.3	40.3	95	18.3	34	7.5	136	8.3	0	0
40–59	0	2023	0	24.4	47.7	338	7.5	89	5.9	129	21.7	0	0
<40	1	2021	0	45.7	4	89	15.4	248	7.3	138	5.2	0	0
40–59	1	2021	0	42.9	298.4	412	10.8	20	6	132	15.5	0	0
40–59	1	2022	0	45.3	35	49	9.6	112	5	130	4.4	0	0
<40	1	2023	1	20.3	256.6	137	9.7	49	8.4	139	2.4	1	0
40–59	0	2022	0	48.2	18.3	56	12.9	26		138	6.4	0	0
60–79	1	2020	0	40.2	108.5	78	7.4	14	7.4	139	5.6	0	0
40–59	0	2020	0	47.2	4	77	16.8	114	11.3	141	7	0	0
60–79	0	2020	0	37.1	4	57	9.9	90	7.3	139	6.8	0	0
60–79	0	2021	0	37.5	10.6	63	6.8	91	6.3	140	5.1	0	0
60–79	0	2022	0	42.8	55.4	88	16.7	574	7.2	137	3	0	0
40–59	1	2020	0	35.5	6.5	64	6.3	8	6.3	141	2.3	0	0
60–79	1	2020	0	30.1	160.9	111	11	9	6.8	135	6.6	0	0
60–79	1	2020	0	29.2	162.2	102	12	7	6.2	136	5.4	0	0
60–79	1	2020	0	44.7	11.1	75	7.5	16	6.1	136	4.2	0	0
60–79	1	2021	0	42	6.6	75	12	31	9.3	137	8	0	0
40–59	0	2024	0	40.6	12	118	5.9	108	9.2	133		0	0
40–59	1	2024	0	45.6	101.5	69	18.7	36	7.2	130	2	0	0
<40	1	2020	0	43.4	111.9	77	12.7	49	5.4	139	4	0	0
<40	1	2022	0	41.8	89	110	11.7		4.9	124		0	0
<40	1	2022	0	46.9	5.7	76	10.9	93	6.2	131	5.2	0	0
<40	1	2023	0	42.3	9.9	73	13.6	22	9.2	135	1.9	0	0
<40	1	2024	0	44.2	6.4	67	15.1	25	5.5	136	1.8	0	0
40–59	0	2020	0	24.6	4	38	3.9	120	5.5	139	3	0	0
40–59	0	2020	0	48.8	202.5	206	10.6	78	10.8	130	1.8	0	0
40–59	1	2023	0	39.3	4	73	7.5	86	5.7	136	3.7	0	0
40–59	1	2023	0	43.2	4	84	13.9	32	7.2	135	6.3	0	0
40–59	1	2024	0	42.2	4	89	12.8	64	7.1	138	5.4	0	0
40–59	1	2021	0	32.1	107.3	107	30.9	162	6.1	130	8	0	0
60–79	1	2020	0	34.4	4	84	10.8	480	6.1	136	7.1	0	0
<40	0	2020	0	50	14.7	63	11.8	97	10	131		0	0
40–59	0	2024	0	36.9	7.3	82	3.7	92	6.4	133	4.4	0	0
60–79	1	2023	0	43.5	99.6	111	10.3	37	5.2	137	8.2	0	0
60–79	1	2024	0	45.4	4	129	13.1	37	8.2	141	12.9	0	0
<40	1	2023	0	44	4	54	7	152	5.8	139	2.9	0	0
40–59	1	2021	0	42.3	9.3	74	9.5	80	7.6	140	4.8	0	0
40–59	1	2021	0	49.3	4	99	20.7	164	10.1	139	6.2	0	0
≥80	0	2020	0	34.2	7.9	68	8.8	190	4.8	141	9.5	0	0
60–79	1	2020	0	39.8	121.3	117	12.7	370	6.9	141	10.3	0	0
<40	0	2020	0	33.7	129.9	43	8.5	41	6.3	124	1.8	0	0
60–79	1	2023	0	32.4	183.4	99	7.3	66	4.1	131	8.5	0	0
40–59	1	2024	0	44.1	4	70	9.3	139	5.7	139	3	0	0
40–59	1	2023	0	45.4	36.5	62	9.6	66	5.3	139	4.1	0	0
<40	0	2022	0	32.5	4	47	13.2	107	7.6	136	3	0	0
60–79	0	2021	0	44.2	4	77	14.4	16	9.3	141	8.3	0	0
40–59	1	2020	0	54	240.6	133	12	1050	9.8	138	10.7	0	0
<40	1	2023	0	47.4	5.5	96	11.3	41	4.6	137	4.9	0	0
60–79	0	2024	0	47.4	4	96	13.3	35	10.9	143	4.8	0	0
40–59	0	2021	0	46.3	25.4	85	12	26	6	141	3.1	0	0
<40	1	2023	0	37.3	49.3	89	9.2	170	9.2	130	3.6	0	0
60–79	0	2020	0	43.1	4	64	7.5	215	10.6	139	5.6	0	0
60–79	1	2023	1	25.9	57.1	90	14.5	52	3.4	142	7.3	0	0
<40	1	2021	0	47.6	4	87	15.7	95	10.1	136	3.8	0	0
<40	1	2022	0	43	9.2	91	9	65	7.1	136	3.6	0	0
<40	1	2023	0	45.3	6.2	86	16	84	5.6	137	4.1	0	0
60–79	0	2023	0	35.9	4	69	8	114	6	141	3.5	0	0
<40	1	2023	0	46.2	4	69	13.1	170	5.2	140	4.4	0	0
40–59	0	2020	0	36.9	4	60	10.4	21	6.8	140		0	0
40–59	1	2020	0	23.6	4	51	10.2	39	6.8	134	3.7	0	0
<40	0	2022	0	34.5	26	596	30.5	20	44	135	23.1	0	0
40–59	1	2020	0	44	4	70	6.2	71	5.5	144	2.6	0	0
40–59	1	2022	0	38.5	294.1	82	11.8	123	5.7	129	7.1	0	0
40–59	1	2021	0	35.2	35.7	70	11	17	6.8	137	4.1	0	0
60–79	0	2021	1	45.9	372.9	431	31.1	309	17.1	135	26.6	1	0
40–59	1	2020	0	44.7	9.3	87	11.5	185	11.1	141	4.7	0	0
<40	1	2020	0	39.3	47.9	120	15.7	45	25.1	131	6.5	0	0
40–59	0	2023	0	33.8	8.6	48	10.8	46	5.5	137	1.8	0	0
≥80	1	2021	0	44.2	4.9	92	12.1	307	8.4	144	9.7	0	0
60–79	0	2020	0	43.7	0.3	70	10.6	388	10.5	139	6.7	0	0
60–79	0	2021	0	46.2	4	77	11.6	569	7.5	137	5.9	0	0
40–59	0	2022	0	28.3	46.7	297	5.1	23	14.4	145	31	0	0
40–59	1	2020	0	41.7	34.9	59	12.3	115	10.1	129	3.1	0	0
<40	1	2020	0	47.7	76.3	59	23.5	7	8.8	132	4.5	0	0
40–59	1	2021	0	39.7	4.2	67	16.5	28	6.6	135	4.2	0	0
40–59	1	2020	0	26	202.1	241	14.6	47	9	123	13.3	0	0
60–79	1	2023	0	39.8	16.9	100	12	540	10.7	142	9.5	0	0
40–59	0	2022	0	36.4	9.7	72	11.4	169	5.4	139	3	0	0
40–59	1	2021	0	45.2	4	82	13.3	112	8.4	140	5.6	0	0
40–59	1	2020	0	46.3	8.2	106	15.1	24	7.1	130		0	0
40–59	0	2022	0	34.1	4	84	10.1	292	5.5	142	2.3	0	0
40–59	1	2020	0	47.6	17.4	94	13.2	21	8.9	140	5.9	0	0
60–79	0	2022	0	35.7	7.5	75	12.1	37	6.6	137	4.8	0	0
60–79	1	2023	0	43.3	46.5	72	9.2	105	6.6	136	5.5	0	0
40–59	1	2024	0	44.5	4	112	12.1	488	11.4	134	4.2	0	0
40–59	0	2022	0	36.4	4	64	9.2	60	8.4	132	5.1	0	0
40–59	0	2021	0	43.2	4	72	17	260	12.5	138	5.5	0	0
40–59	1	2021	0	51.6	30.5	45	6.7	94	5.7	140	2.1	0	0
40–59	1	2023	0	50.3	4	50	7.7	34	5.6	142	1.9	0	0
<40	0	2022	0	39.5	4	57	7.2	57	5.4	135	3.4	0	0
40–59	0	2020	0	40.1	281.1	113	16.3	43	11.5	123	8	0	0
60–79	0	2023	0	42.3	114.2	96	8.9	47	5.2	135	8.4	0	0
60–79	0	2024	0	38.8	32.2	75	25.7	26	7	137	6	0	0
40–59	1	2020	0	46.4	17	67	18.3	19	10.3	131	4.6	0	0
≥80	0	2020	0	39.4	4	56	10.4	48	6.9	142	4.2	0	0
60–79	0	2022	0	38.1	25.9	154	15.3	94	7.6	132	10.4	0	0
40–59	0	2024	0	28	298.3	68	13.3	9	4.6	136	2.5	0	0
40–59	1	2024	0	48.2	4	86	7.1	25	5.8	139	5.5	0	0
40–59	1	2020	0	47.4	297.7	109	9.3	35	15.4	127	10.1	0	0
40–59	1	2023	0	44.2	266.5	70	10.6	19	11.8	122	4.2	0	0
<40	1	2022	0	37.1	11.3	48	4.5	107	4.1	137	1.8	0	0
40–59	1	2022	0	32.2	4	81	5.3	28	6.2	135	4.2	0	0
40–59	1	2024	0	41.2	3.6	104	6.6	36	5.6	135	3.6	0	0
40–59	1	2021	0	44.9	4	115	10.1	35	5.3	141	7.9	0	0
60–79	0	2024	0	37.2	4	66	6.9	274	9.7	140	5.3	0	0
40–59	0	2020	0	33.2	201.1	55	18.4	62	6.2	134	5	0	0
≥80	0	2021	1	41	273.6	121	20.3	17	7.3	133	21.1	0	1
≥80	1	2022	0	39.2	8.8	124	7.1	500	9.5	140	7.9	0	0
<40	1	2020	0	44.6	4	55	8.3	40	5.5	141	3.8	0	0
≥80	0	2024	0	36.7	4	124	4.4	31	6.7	142	8.4	0	0
40–59	0	2024	0	40.1	4	59	13.1	83	9.2	134	2.1	0	0
40–59	1	2020	0	44.5	45.6	75	15.5	95	9.6	134	3.3	0	0
40–59	1	2020	0	33.7	32.7	57	7.2	88	13.5	135	2.7	0	0
60–79	1	2020	0	55.1	10.7	106	11.2	221	10.3	137	9.8	0	0
40–59	1	2020	0	55.7	180.8	212	26.4	47	13.2	131	4.4	0	0
60–79	0	2022	0	40.1	62.9	68	10.7	516	5.9	138	4.3	0	0
40–59	1	2024	0	37.2	12.8	64	9	54	5.8	134	5.1	0	0
<40	1	2021	0	38.5	1.5	66	10.9	24	6	142	4.2	0	0
<40	1	2022	0	42.9	4	58	8.1	41	5.7	138	2.9	0	0
<40	1	2022	0	43.9	4.1	86	8.2	35	6.8	135	3.5	0	0
40–59	1	2022	0	44.4	42.4	60	7.9	26	7.2	135	3.5	0	0
40–59	1	2020	0	42.9	114.8	67	17.8	25	6.8	127	2.9	0	0
40–59	1	2022	1	32.1	8	130	14.8	167	13.2	130	6.4	0	1
40–59	1	2024	0	34.7	32.4	55	7.6	47	7.2	138	3.9	0	0
60–79	0	2021	0	37.2	175.3	61	11.5	175	9.2	143	9	0	0
60–79	0	2021	0	33.7	103.4	57	13.4	40	6.4	139	4.8	0	0
<40	0	2020	0	21	37.4	54	7.6	30	6.4	133	4.2	0	0
40–59	1	2020	0	26.9	12.1	58	11.8	19	5	135	6.6	0	0
<40	1	2022	0	45.4	34.8	89	14.4	43	6.9	138	6.9	0	0
40–59	1	2020	0	42.4	4	77	7.5	41	10.6	138	3.9	0	0
<40	1	2021	0	42.4	4	75	21	151	6.7	140	2.8	0	0
<40	1	2021	0	32.2	296	74	8.8	40	5.3	141	2.4	0	1
40–59	1	2022	0	47.2	13	129	14.4	45	13.4	127	9.2	0	1
40–59	1	2022	0	45.2	125.9	57	9.5	267	5.8	134	5	0	0
40–59	1	2023	0	38.4	36.4	61	8.9	30	6.8	137	2.8	0	0
40–59	1	2024	0	42.7	86.6	106	7.9	37	10.5	122	7.2	0	0
60–79	0	2020	0	42	171.1	49	13	18	5.8	141	7.9	0	0
<40	1	2020	0	45	286.2	85	15.3	18	8.4	139	4.5	0	0
40–59	1	2021	0	12.1	116.8	1171	7.4	23	17.6	125	45	0	0
<40	1	2021	0	46.9	4	74	7.3	137	6	140	3.3	0	0
≥80	0	2021	0	31	4	75	7.6	50	8.3	140	12.4	0	0
40–59	1	2023	0	42.5	374.1	65	21.4	24	6	137	4	0	0
40–59	1	2020	0	39.6	4	66	17.7	27	7.4	140	5.3	0	0
40–59	1	2021	0	37	4	63	12.5	57	5.9	141	3.8	0	0
≥80	0	2021	0	41.8	4.3	123	6.2	19	6.1	140	7.5	0	0
40–59	0	2020	0	39.4	4	43	2.7	197	5.5	133	7.7	0	0
40–59	1	2022	0	40.4	384.7	72	11.6	54	5.4	133	1.8	0	0
40–59	0	2023	0	21	6.6	57	3.4	77	3.7	137	2.9	0	0
60–79	0	2020	1	44.5	259	335	18.5	146	8.2	137	25.2	0	0
60–79	0	2020	0	43.3	13.7	83	7.9	462	7.3	141	7.7	0	0
40–59	0	2021	0	45.9	4	102	15.7	27	8	140	8.2	0	0
<40	0	2023	0	42.2	17.9	62	17.3	66	6.2	138	3.6	0	0
<40	0	2022	0	40	13.8	56	9.1	470	5.6	137	3.6	0	0
<40	0	2022	0	36.7	5	52	5.1	610	6.7	139	3.6	0	0
60–79	1	2021	0	45.2	59	118	14.5	84	6.4	136	5.2	0	0
60–79	1	2021	0	37	20.9	122	3.7	73	5.8	141	3.5	0	0
60–79	1	2021	0	34.8	169.9	116	5.9	166	7	134		0	0
<40	1	2022	0	41.6	4.5	65	12.1	29	5	136	4.8	0	0
<40	1	2022	0	39.4	4	52	8.2	32	5.3	139	3.3	0	0
40–59	0	2020	0	40.1	199.8	104	8.5	64	6.1	140	6.9	0	0
60–79	1	2020	0	42.2	21.5	92	6.1	45	7.6	139	6	0	0
60–79	1	2021	0	35.6	142.1	147	8.1	15	6.5	139	16.3	0	0
60–79	1	2022	0	42.8	4	42	19.9	14	11.1	137	7.1	0	0
60–79	1	2023	0	42.9	4.5	54	6.3	13	4.7	141	3.5	0	0
60–79	1	2022	0	42.5	6.6	66	10.8	556	8.7	140	6	0	0
40–59	1	2024	0	45.3	18.3	81	11.3	33	5.7	138	3.9	0	0
60–79	0	2021	0	46.2	13.4	41	10.3	423	7.2	139	4	0	0
40–59	0	2020	0	34.4	17.9	91	11	657	9.3	140	6.5	0	0
<40	1	2022	0	43.1	4	56	13.4	47	4.5	133	5	0	0
40–59	1	2021	0	27.5	129.4	57	15.8	38	5.7	133	1.9	0	0
40–59	1	2024	0	48.4	4	82	16.2	128	16.5	130	2.6	0	0
<40	1	2024	0	47.4	10	58	17.9	132	4.3	132	2.9	0	0
40–59	0	2020	0	36.1	8.6	51	18	9	5.3	136	3.2	0	0
60–79	0	2022	0	36.5	4	60	6.9	24	5.1	115	3.8	0	0
40–59	0	2024	0	38.3	0.5	163	7.4	110	6	140	7.9	0	0
<40	0	2023	0	44.8	4.1	352	5	85	9.7	140	12.9	0	0
40–59	1	2021	0	48.1	12.3	96	13.7	150	8.5	135	5.5	0	0
60–79	1	2021	0	51.5	40.9	78	8.2	398	8.7	139	3.4	0	0
60–79	1	2023	0	50.1	4	66	7	84	11.2	138	2.4	0	0
40–59	1	2023	0	45	556.7	226	6.4	75	23.1	121	36.2	0	0
60–79	0	2022	0	38.7	4	89	9.6	42	7	140	4.5	0	0
40–59	0	2021	1	42.1	266.7	84	9.7	68	10.8	124	5.3	0	0
≥80	1	2024	1	44.5	4	100	8.6	108	10.7	139	8.6	0	1
<40	1	2024	0	43.2	296.7	153	13.1	28	4.9	121	12.1	0	0
60–79	0	2024	0	41.5	5	72	9.1	152	8	141	7.1	0	0
40–59	0	2022	0	39.6	4	65	9.4	18	5.2	139	4.9	0	0
40–59	1	2021	0	41.6	6.5	72	13.2	35	11.8	135	5.2	0	0
40–59	1	2021	0	44.8	6.9	76	13	35	11.7	139	6.2	0	0
40–59	1	2024	0	44.8	431.7	260	30.3	17	7.1	139	13.7	0	0
<40	1	2021	0	36.4	4	74	8.8	52	8	139	3.8	0	0
40–59	0	2020	0	39.6	5.3	47	9.4	42	7.9	129	4.9	0	0
40–59	1	2020	0	41.2	74.7	87	10.4	7	7.6	124	4.3	0	0
40–59	0	2021	0	40.5	10	59	11.2	60	7.9	132	3.9	0	0
40–59	0	2021	0	36.6	15.2	61	8.7	53	5.1	136	2.6	0	0
<40	1	2021	0	45.6	45.2	101	15.2	66	10.7	132	4.1	0	0
40–59	0	2024	0	42.1	41	55	9.9	26	5.5	134	1.8	0	0
60–79	1	2020	0	43.9	13.6	131	8.6	84	6.4	144	10.9	0	0
40–59	0	2022	0	31.9	4.7	66	6	85	5.7	134	4.3	0	0
40–59	0	2023	0	38.4	4	3	9.2	584	7.1	135	6.7	0	0
40–59	1	2020	0	39.8	115.6	56	13.5	35	5.7	133	5.4	0	0
<40	0	2022	0	42.9	44	57	9.6	61	6.6	133	6.1	0	0
<40	0	2023	0	42.1	6.8	36	8.6	48	6.3	142		0	0
60–79	0	2024	0	41.4	37.3	169	13.3	91	11.3	137	13.5	0	0
40–59	0	2020	0	42.6	12.5	68	8.4	1007	7.2	140	9.6	0	0
60–79	1	2021	1	40	183.8	154	29	26	11.4	129	11.2	0	1
≥80	1	2021	0	40.9	4	102	12.5	136	9.8	141	9.3	0	0
≥80	1	2024	0	40.5	4	153	12.4	137	12.5	135	17.6	0	0
≥80	1	2024	0	38.2	4	128	13.9	25	9.5	144	8.9	0	0
<40	0	2021	0	42.1	8.9	69	9.4	900	5.4	141	5	0	0
40–59	1	2020	0	48.1	13	83	15.1	56	9.7	136	4.4	0	0
≥80	0	2020	0	43.7	4	61	16.1	453	7.5	135		0	0
≥80	0	2020	0	43	4	85	16.7	316	8.7	133	7.2	0	0
≥80	0	2022	0	38.8	4	62	13.9	267		136	7.1	0	0
≥80	0	2023	0	44.1	4	63	13.3	419	6.7	140	6.6	0	0
<40	1	2021	0	45.2	36.1	74	17.3	291	8.1	140	4.8	0	0
40–59	1	2023	0	46.6	4	81	12.7	144	7.4	141	3	0	0
40–59	1	2024	0	45.7	4	86	17.2	239	7.9	141	5.6	0	0
≥80	0	2023	0	29.2	162	105	8	134	7.8	132	6	0	0
<40	0	2023	0	39	5.6	47	9.7	213	5.5	139	4	0	0
40–59	1	2022	0	41.6	136.1	78	15.1	24	5.8	140	1.8	0	0
<40	1	2022	0	39.7	21.9	73	5.9	82	5	140	3.8	0	0
40–59	1	2020	0	47.1	6.8	57	16.1	20	9.3	139	2.3	0	0
60–79	1	2022	0	34.2	9.1	48	4.7	60	4.5	141	5.1	0	0
≥80	0	2023	0	39.2	4	85	14.4	148	8.8	143	6	0	0
<40	1	2022	0	43.1	154.8	94	15.5	45	8.3	138	3	0	0
<40	1	2024	0	40.3	65.3	73	8.5	44	7.1	135	3.5	0	0
40–59	1	2023	0	43.8	178	131	10.3	57	34.7	125	2.6	0	0
<40	1	2023	0	42.3	12	62	12.1	168	6.8	137	2.8	0	0
60–79	1	2020	0	39.4	327.9	175	7.9	10	8	131	17.1	0	0
60–79	1	2024	0	44.8	4	81	7.8	22	6.2	135	3.5	0	0
40–59	1	2020	0	44.5	5.3	76	11.2	486	7.5	142	4.2	0	0
40–59	1	2022	0	46.8	133.7	144	22.7	185	11.9	120	4.8	0	0
40–59	1	2024	0	43.3	5.3	13	16	17	17.9	128	3.8	0	0
40–59	0	2024	0	36.2	4	55	4.1	18	5.5	136	4.2	0	0
40–59	1	2021	0	52	104.3	109	13.5	24	7.1	136	5.2	0	0
40–59	1	2023	0	38.8	285.1	83	12.3	15	6.7	138	4.1	0	0
40–59	1	2024	0	44.8	42	86	9.5	23	9.3	136	3.7	0	0
40–59	1	2022	0	37.8	4	50	4.2	62	4.9	140	2.7	0	0
<40	1	2024	0	45.2	71.3	70	13.3	80	6.1	133	4.1	0	0
<40	1	2022	0	41.1	4	56	11.7	29		131	5.8	0	0
40–59	1	2023	0	45.3	175.3	81	11.5	72	5.8	138	2.2	0	0
≥80	0	2022	0	37.8	89.6	53	10.6	78	12.4	141	3.3	0	0
≥80	0	2023	0	38.3	4	58	11.5	114	8.1	137	4.6	0	1
<40	0	2021	0	44.9	4	70	11.4	19	5.8	140	3.6	0	0
<40	0	2023	0	46.3	5.4	78	15.1	24	7	137	3.7	0	0
<40	1	2021	0	37.3	28.3	70	11.3	185	8.7	129	5.3	0	0
<40	1	2021	0	40.7	207.4	63	7.2	69	5.3	139	2.7	0	0
40–59	1	2023	0	49.7	198.4	79	14.5	449	7.3	131	5.7	0	0
60–79	1	2022	0	42.1	96.2	101	15.4	30	7.9	134	4.6	0	0
40–59	1	2021	0	43.8	47.4	83	14.2	58	10.5	136	5	0	0
≥80	1	2024	0	53.5	4	80	17.4	41	8.5	139	4.6	0	0
40–59	1	2023	0	46.8	25.3	66	6.5	39	15.2	139	1.8	0	0
60–79	0	2020	0	40.7	4	65	8.9	1012	15.9	137	5.7	0	0
40–59	1	2024	0	42.4	25.9	48	8.1	54	4.7	127	1.8	0	0
60–79	0	2020	0	43.2	9.8	108	13.6	141	13.5	138	13.3	0	0
60–79	0	2020	1	43	215.7	225	10.1	62	7.2	134	20.1	0	1
40–59	1	2023	0	39.8	35	107	6.5	40	7	134	7.5	0	0
60–79	0	2024	0	37.8	13.3	80	10.3	146	4.8	134	6.1	0	0
40–59	0	2022	0	40.1	90.6	185	7.2	128	9.3	123	11.1	0	0
40–59	0	2021	0	49.5	85.3	86	8.9	70	9.3	118	7.2	0	0
40–59	1	2023	0	50.6	13.6	110	11.5	101	7.7	133	7.8	0	0
40–59	1	2023	0	45.9	41.9	142	11.1	310	6.5	139	14.9	0	0
40–59	0	2022	0	38.7	4	69	8.1	281	4.9	141	2.9	0	0
<40	1	2020	0	44.2	4	81	6.3	23	9.8	139	5.9	0	0
40–59	0	2021	0	43	18.7	65	8.5	31	5.6	135	8	0	0
<40	1	2020	0	35	173.9	62	12.7	47	5.1	139	1.8	0	0
60–79	1	2020	0	42.3	47.7	107	9.7	633	9.2	138	7.4	0	0
60–79	1	2020	0	25.4	179.9	226	20.4	7	7.7	132	11.9	0	0
60–79	1	2024	0	41	69.4	109	9	160	9	139	5.7	0	0
<40	1	2023	0	42.3	4	91	9.2	42	5	139	4.1	0	0
40–59	0	2021	1	21.4	109.4	528	28.6	7	24.7	135	12.4	0	0
<40	1	2021	0	48.9	101.4	86	9.3	35	6.1	139	4.6	0	0
40–59	1	2022	0	38.6	4	72	10.4	13	7	142	3.5	0	0
<40	1	2022	0	44.4	56.9	84	10.3	728	7.1	138	6.2	0	0
<40	1	2020	0	38.5	15.9	80	14.3	86	5.1	114	2.2	0	0
≥80	0	2021	0	37.5	4	158	12.9	127	12.2	134	9.5	0	0
≥80	0	2022	0	38.7	6.4	128	12.8	104	13.9	137	14.9	0	0
<40	1	2023	0	44.2	48.6	74	18.8	72	5.2	130	8.5	0	0
40–59	1	2022	0	45.9	263.4	95	11.5	61	15.9	124	6.5	0	0
<40	1	2020	0	38.9	11.7	48	10.9	37	7.6	135	2.1	0	0
<40	1	2020	0	43.4	6.4	41	6.9	45	7.8	137	1.8	0	0
≥80	1	2023	0	35.4	56.8	176	7.3	15	6.3	139	14.7	0	0
60–79	0	2020	0	41.7	4	103	13.1	385	6.7	144	8.6	0	0
≥80	1	2023	0	39.1	63	104	18.8	291	6.5	142	10.4	0	0
60–79	1	2020	0	42	56.2	102	9	136	6.6	134	6.9	0	0
40–59	0	2021	0	39.8	83.8	64	3.3	285	5.6	138	6.6	0	0
40–59	0	2021	0	47	4	69	16	22	8.1	144	6.4	0	0
40–59	0	2021	0	37	161.9	78	8.7	19	6.1	138	5.9	0	0
40–59	0	2024	0	32	4	37	5.6	104	7.5	137	2.7	0	0
40–59	1	2021	0	34.1	273.5	75	19.2	39	13.6	129	4	0	0
<40	1	2024	0	46.2	4	83	12.6	25	5.8	138		0	0
<40	1	2023	0	26.5	69.4	68	6.5	18	5.2	140	1.8	0	0
≥80	1	2021	0	41.5	3	111	10.1	249	8	140	6.9	0	0
40–59	1	2023	0	46.4	8.4	67	12	82	8.1	128	2.2	0	0
40–59	0	2024	1	42.6	78.2	197	4.3	854	34.6	129	8.2	0	1
≥80	0	2024	0	39.5	105.9	115	11.3	290	4.5	139	3.6	0	0
<40	1	2021	0	45	21.1	145	14	123	10.4	133	15.2	0	0
60–79	0	2021	0	33.2	4	163	11.2	77	6.9	129	18.5	0	0
60–79	0	2024	0	45.5	141.6	256	13.2	104	9.6	134	11	0	0
60–79	1	2024	0	37.2	16.8	98	11.2	15	7	136	5	0	0
40–59	1	2022	0	35.6	48.1	50	7.8	14	5.8	141	4.6	0	0
<40	1	2020	0	39.3	51.7	70	19.4	70	7.2	130	6.4	0	0
40–59	1	2020	0	40.8	4	73	14.4	71	11	142	4.6	0	0
40–59	1	2024	0	45.1	286.8	146	5.7	24	11.7	128	7.3	0	0
≥80	0	2022	0	39.8	12.3	110	9.3	281	11	137	7.4	0	0
60–79	1	2021	1	45.1	5.7	126	17.1	172	11.5	140	7.7	1	0
<40	1	2023	0	45.7	4	98	14.1	172	6.4	137	4.8	0	0
60–79	1	2020	0	40.3	200.3	58	12.2	81	6.5	138	4.6	0	0
60–79	1	2024	0	32	44.4	210	7.5	9	10	140	18.6	0	0
60–79	0	2023	0	33.6	234.8	37	12.1	30	4.7	141	1.8	0	0
60–79	0	2024	0	28.6	276.6	44	11.9	16	6.6	134		0	0
60–79	1	2020	0	42.9	4	86	12.9	488	7.1	137	6.7	0	0
60–79	1	2024	1	34.9	266.9	67	22.8	22	6.3	132	5.4	0	1
60–79	1	2024	0	39.1	296.2	208	28.9	40	8.3	133	16.4	0	0
≥80	1	2020	1	34.6	29.8	200	13.6	120	10.2	137	20.2	0	0
60–79	1	2020	1	42.8	4	94	18.4	114	9.3	142	7.5	0	1
60–79	0	2020	0	37	4	69	4.2	14	5.9	118	3.1	0	0
40–59	1	2022	0	38.6	8.7	61	5.2	54	6.7	134	5	0	0
40–59	1	2022	0	42.6	7	66	5.3	64	6.1	135	2.8	0	0
60–79	0	2023	0	45.4	275.3	160	45.5	440	8.5	133	14.4	0	0
40–59	1	2022	0	43.8	6.2	82	6.4	18	7.4	136	4	0	0
≥80	0	2021	0	35.5	47.1	110	6.7	22	5.8	139	6.7	0	0
60–79	0	2024	0	30.4	206	68	9	13	4.6	133	7.7	0	0
<40	1	2024	0	40.8	68.8	85	6.6	367	6.4	138	3.1	0	0
<40	1	2020	0	38.8	9	116	9.4	63	11.3	129	5.1	0	0
40–59	0	2021	0	43.3	4	45	9.9	19	5.8	140	2.4	0	0
60–79	1	2022	0	34.4	363.4	54	14.7	11	3.6	139		0	0
60–79	1	2021	0	41.2	19.5	116	10.6	25	9.2	144	6.2	0	0
60–79	1	2020	0	39.6	238.7	126	15.5	55	6.4	131	10.4	0	0
40–59	1	2020	0	40.8	25.6	79	7.1	131	6.2	137	4.1	0	0
40–59	1	2020	0	25.8	15.9	78	8.3	102	3.8	130	4.8	0	0
40–59	1	2022	0	40	36.1	78	7	33	5.2	133	4.6	0	0
60–79	0	2023	0	36.2	4	72	14.7	30	13.2	137	4.4	0	0
40–59	1	2023	0	48.2	56.9	79	13.6	735	7.3	137	4.5	0	0
60–79	1	2021	0	51.1	4	79	10.4	107	6.6	142	4.7	0	0
<40	1	2020	0	44.8	36.1	58	8.1	63	5.9	136	7.1	0	0
40–59	0	2024	0	45.8	6.4	93	10.1	57	7.4	136	3.6	0	0
60–79	1	2020	0	48.3	47.8	79	21.6	50	12.8	132		0	0
60–79	1	2023	0	47.2	55	79	11.5	40	15.9	133	4.9	0	0
40–59	1	2021	0	45.2	15.4	97	7.5	134	26.7	134	4.2	0	0
40–59	0	2020	0	42	4	79	5.7	57	6.7	138	6.6	0	0
60–79	0	2021	0	39.1	4.7	64	10.1	46	6.8	137	3.7	0	0
≥80	0	2020	0	36.5	4.3	94	8.3	289	7.6	140	9.2	0	0
≥80	0	2020	0	35.3	14.6	74	7.4	10	5.8	137	6	0	0
60–79	1	2020	0	38.5	8	65	6.3	59	5.8	149	4	0	0
<40	1	2021	0	43	218.8	99	11.7	13	18.3	123	3	0	0
60–79	1	2023	0	48.6	14.6	78	12.2	11	5.4	136	4.7	0	0
60–79	0	2021	0	40.2	1.9	57	9.2	577	7.2	142	5.2	0	0
40–59	1	2022	0	40.2	381.6	82	16.4	102	12.9	127	6.1	0	0
40–59	1	2023	0	42.8	4	84	12.9	79	14.1	135	2.6	0	0
40–59	1	2020	0	42.7	4	116	16.5	38	6.8	138	5.5	0	0
≥80	0	2023	0	35.8	4.4	68	17.8	253	6.1	133	9.8	0	0
<40	1	2020	0	43.2	17.7	66	7.7	53	7.6	129		0	0
<40	1	2020	0	50.7	19.1	109	17.6	723	6.9	120	9.1	0	0
40–59	1	2023	0	44.3	16.4	80	19.7	12	10.3	138	3.6	0	0
<40	0	2022	0	31.1	127.1	117	3.5	49	14.5	131	2.2	0	0
60–79	1	2020	0	31.1	22.6	150	7.2	18	5.8	138		0	0
40–59	1	2023	0	45.4	6.5	57	17.1	72	5.2	131	3.7	0	0
<40	1	2024	0	43.4	4	89	13.5	63	8.2	138	3.1	0	0
40–59	0	2022	0	34.4	10.2	152	15.2	170	10	137	8.4	0	0
40–59	0	2023	0	38.5	12.7	172	15.5	181	12.6	135	10.1	0	0
40–59	0	2023	0	37.5	6.3	144	13.1	122	7.6	139	9.4	0	0
40–59	0	2024	0	37.7	4.8	152	8.7	276	8.7	138	11.3	0	0
<40	0	2022	0	43.9	4	66	17.5	525	5.5	140	3.5	0	0
<40	1	2022	0	48.5	6.1	94	9.8	949	4.4	139	4.4	0	0
<40	0	2023	0	34.7	102.5	55	8.4	9	4.1	134	2.4	0	0
<40	0	2023	0	26	156.6	36	8.4	9	5.9	136	3.9	0	0
<40	0	2024	0	32.9	39.5	45	18.5	9	5.7	140	3.1	0	0
<40	0	2022	0	36.5	4	55	8.1	61	7.1	136	5.9	0	0
60–79	1	2022	1	45.7	4	78	10.9	27	8.1	143	3.9	0	0
<40	1	2022	0	38.6	108.2	60	16.2	53	6.3	131	3	0	0
<40	1	2024	0	44.1	12.9	96	9.5	22	5.1	138	2.8	0	0
40–59	1	2022	1	47	4	129	14.9	75	7.1	140	6.1	0	1
<40	0	2024	0	45.8	25.2	59	11.1	870	6.5	139	2.5	0	0
<40	0	2023	0	40.1	3	57	5.4	416	4	143		0	0
40–59	1	2020	0	52.5	239.2	409	17.1	767	8.7	136	29	0	1
<40	1	2022	0	43.1	188.8	70	15.3	71	5	136	1.8	0	0
60–79	1	2022	0	43.8	4	70	9.7	35	4.7	140	2.7	0	0
40–59	1	2020	0	60.8	2.5	90	21.1	1071	7.7	126		0	0
<40	1	2023	0	38.2	62.3	45	10.1	228	6.5	131	1.8	0	0
<40	1	2023	0	45.7	39.6	66	13.4	149	6.1	138	7	0	0
40–59	1	2023	0	30.1	19	147	8.3	9	19.4	136	6.2	0	0
<40	1	2020	0	44.9	8.7	72	13.2	41	7.6	137		0	0
<40	1	2024	0	42.3	4	27	9.4	124	6.3	138	3.7	0	0
60–79	1	2020	0	46.5	111.1	93	14.7	26	9	142	3.4	0	0
60–79	0	2021	0	43.7	4	68	7.8	398	10.8	140	6.4	0	0
<40	1	2022	0	45.6	4	70	11.7	18	9.9	140	7.7	0	0
≥80	1	2020	0	40.3	149.8	85	10.6	268	5.6	140	8.2	0	0
60–79	1	2021	0	43.2	74.2	80	13.3	215	6.8	136	7.2	0	0
40–59	1	2023	0	53	5.4	95	13.6	340	9	140	4.6	0	0
40–59	1	2022	0	28.5	26.5	37	6.3	15	4.1	138	2.3	0	0
40–59	1	2022	0	35.6	27	51	7.5	23	4.8	138	3.8	0	0
40–59	1	2024	0	35.3	46.4	60	7.1	21	4.7	134	3.3	0	0
40–59	1	2020	0	42.7	205.4	93	13.9	54	9.6	133	4.6	0	0
60–79	0	2020	0	38.4	34.4	88	16.1	99	8.2	139	5.9	0	0
60–79	0	2022	0	38.6	15.1	57	9.1	933	7.1	141	3.3	0	0
40–59	0	2022	1	50.1	166.7	186	20.4	68	32.6	127	5.3	0	1
<40	1	2021	0	43.6	364.3	82	17.7	41	5.4	137	3.1	0	0
<40	1	2022	0	46.5	4.4	85	14.4	74	6.9	140	3.4	0	0
40–59	1	2020	0	46.8	4	75	14.2	45	5.8	135	6.6	0	0
40–59	1	2022	0	45.4	25.4	83	11.9	51	7.5	127	6	0	0
60–79	0	2024	0	32.6	166.8	103	7.7	25	5.8	135	7.8	0	0
40–59	1	2020	0	43.2	75.4	140	10.7	104	25.8	127	7	0	0
≥80	0	2024	0	38.4	26.1	101	4.8	11	5.7	140	9.2	0	0
≥80	0	2020	0	40.1	4	66	11.8	346	10	144	7.5	0	0
≥80	0	2022	0	37.9	12.5	130	22.2	840	7.7	142	8.8	0	0
40–59	1	2020	0	42	104.1	71	11.1	38	16.5	134	3.6	0	0
40–59	0	2022	0	40.9	4	66	6.4	600	6.2	140	3.7	0	0
<40	1	2023	0	43.6	4	94	11.3	21	6.1	140	1.8	0	0
60–79	0	2020	0	39.6	4	72	6.8	434	7	138	5.5	0	0
≥80	1	2021	0	38.8	34.1	70	9.2	430	12.4	134	8.4	0	0
40–59	1	2022	0	19.1	207.8	131	19.5	33	12.9	124	6.4	0	0
60–79	0	2023	1	47.6	7	76	23.6	302	12.8	141	5.8	0	0
<40	0	2024	0	39	408	590	14.8	769	7	141	3.4	0	0
60–79	1	2024	0	50.5	51.1	138	28.8	104	10.6	137	12.6	0	0
40–59	1	2023	0	39.7	17.8	110	19.9	33	7.8	136	10	0	0
40–59	1	2021	0	46.7	4	83	9.8	73	7.3	138	6.8	0	0
40–59	1	2021	0	47.7	4	85	9.7	132	9.8	140	5.4	0	0
40–59	1	2021	0	43.8	4	75	7.4	101	9	142	4.2	0	0
40–59	1	2020	0	60.3	141.7	228	27	124	7.2	141	13.2	0	0
40–59	1	2021	0	43.1	4	81	12.4	54	5.9	137	2.9	0	0
<40	0	2024	0	30.4	9.7	85	6.5	321	5.9	141	4.2	0	0
40–59	1	2022	0	46.5	15.6	66	8.4	50	8.2	134		0	0
40–59	1	2023	0	45.2	4	93	9.3	137	5.4	130	3.2	0	0
40–59	1	2020	0	45.8	4	65	6.8	215	12.4	136	7.1	0	0
40–59	1	2020	0	46.6	4	79	7.9	168	15.8	129	7.6	0	0
40–59	1	2023	0	43.1	20.4	58	8	64	13.2	138	5.5	0	0
40–59	0	2022	0	35.8	5.4	69	12.1	120	6.3	139	2.7	0	0
40–59	1	2023	0	29.3	4.7	49	4.2	157	4.8	138	2.6	0	0
40–59	0	2024	0	30.8	142.7	63	6.6	20	4.7	141	3	0	0
40–59	1	2022	1	25.3	95.7	55	9.1	15	8	129	2.4	0	1
<40	0	2024	0	47.5	5.4	94	14	24	23.1	132	2.8	0	0
≥80	0	2024	0	41.6	25.3	85	13.3	239	8.2	141	8.9	0	0
<40	1	2021	0	44.7	4	88	13	256	11.2	142	4.2	0	0
40–59	1	2022	0	46.6	128.5	87	9.3	38	12.1	139	7.3	0	0
60–79	0	2020	0	32.1	245.9	56	12.4	269	4.6	144	6	0	0
40–59	0	2023	0	43.1	7.1	81	9.5	370	10.3	139	3.2	0	0
60–79	0	2023	0	43.3	4.5	81	13.3	462	6.9	139	4.4	0	0
60–79	0	2023	0	39.9	4	84	12.5	95	6.6	143	5.5	0	0
60–79	0	2024	0	40.9	4	91	11	163	6.4	143	5.6	0	0
60–79	1	2020	0	36.4	96.7	112	13	16	7.1	136	9.5	0	0
<40	0	2022	0	19.4	34	29	3.8	12	4.8	140	3.7	0	0
40–59	1	2024	1	47.3	287.8	236	14.6	51	3.6	132	10.5	0	1
<40	1	2023	0	45	13.2	86	9.7	84	5.9	137	3.2	0	0
40–59	0	2023	0	31.7	173.3	78	6	26	8.8	133	3.8	0	0
40–59	1	2020	0	41.8	41.2	82	17.5	19	9.6	140	7.7	0	0
<40	1	2020	0	50.6	214	90	12.9	79	13.5	130	6.9	0	0
60–79	1	2022	0	47	11.7	103	15.1	438	10.2	135	5.2	0	0
<40	1	2024	0	48.5	4	101	19	25	10.2	140	5.4	0	0
<40	1	2024	0	44.9	34	71	15.9	567	9.5	139	3.4	0	0
40–59	0	2022	0	44.4	4	88	13.4	14	9.1	137	5.2	0	0
60–79	1	2020	0	45.5	215.8	100	21	48	8.5	143	2.5	0	0
60–79	0	2021	0	35.2	66.6	84	17.3	21	4.5	120	7.4	0	0
40–59	0	2021	1	30.4	243	146	65.2	117	0.4	135	10	0	1
60–79	1	2020	0	45.1	31.8	89	11.5	49	11.3	140		0	0
60–79	1	2023	0	42.8	11.3	83	12.3	220	7.9	140	4.5	0	0
<40	1	2021	0	42.4	104.9	74	8.5	31	12.7	132	4.6	0	0
<40	0	2024	0	29.9	180.3	45	5	9	4.2	140	1.8	0	0
40–59	1	2020	0	44.5	4	58	12.1	105	8.5	139	4.9	0	0
40–59	1	2022	0	46.9	4	65	8.3	40	6.9	140	3.1	0	0
40–59	1	2022	0	42.4	10.5	64	10.9	19	7.2	136	5.7	0	0
40–59	1	2023	0	45.7	5.6	61	11.7	19	6.1	137	2.7	0	0
40–59	1	2024	0	40.7	145	85	9.7	51	8.3	141	4	0	0
40–59	1	2022	0	43.5	52.7	69	5.1	208	4.8	136	3.8	0	0
<40	1	2023	0	46.8	22.6	65	14.8	55	6.9	138	4.7	0	0
<40	1	2023	0	45.3	4	59	8.5	61	4.6	139	2.8	0	0
<40	1	2023	0	43.3	4	65	11.5	78	5.4	133	2.5	0	0
<40	1	2024	0	41.9	4	83	10.8	88	7.2	136	5.1	0	0
<40	1	2024	0	40.7	4	76	6.7	63	5.4	135	3.5	0	0
40–59	1	2024	0	31.6	52.1	227	9	53	6.2	140	16.1	0	0
<40	0	2023	0	38	4	51	4.5	111	6.9	141	1.8	0	0
<40	1	2021	0	36.3	24.5	65	20.4	410	24.5	126	7	0	0
≥80	0	2022	0	38.3	4	78	12.3	21	9	138	8.1	0	0
<40	1	2021	0	43.9	4	96	10.5	18	10.2	142	4.7	0	0
60–79	0	2020	0	41	4	114	16	40	6.8	142	10.3	0	0
60–79	0	2020	1	41.7	25.7	104	17.4	523	9.8	134	11.5	0	0
<40	1	2022	0	36.7	94.6	46	11.8	23	4.9	136	6	0	0
≥80	0	2024	0	36.1	82.9	59	7.8	100	5.9	131	5.7	0	0
40–59	1	2021	0	47.9	4.5	63	10.8	25	9.9	133	6	0	0
60–79	1	2022	0	48.1	16.3	116	9.2	107	11	131	9.5	0	0
40–59	1	2021	0	39	20.1	66	7.4	576	5.3	143	4.3	0	0
40–59	1	2024	0	44.8	4.5	81	7.5	42	4.6	138	2.8	0	0
60–79	0	2020	0	40.5	4	75	7.7	537	7	143	4	0	1
60–79	1	2024	0	47.6	86.5	141	26	191	7.3	141	9.3	0	0
≥80	1	2022	0	41.5	216.9	93	22.7	180	6.8	127	8.5	0	0
40–59	1	2020	0	26.5	6.5	74	4.3	15	8.9	141	3.5	0	0
40–59	1	2020	0	29.8	33.9	30	3.9	48	9	138	3.7	0	0
<40	1	2021	0	45.9	21.1	90	12.6	72	10.2	134	3.5	0	0
40–59	1	2022	0	49.5	20.2	88	12.2	582	6.8	138	6.6	0	0
40–59	1	2021	0	49.1	33.6	68	14.1	77	14.3	133	4.8	0	0
40–59	1	2021	0	36	299.4	66	11.2	34	10.8	142	7.8	0	0
40–59	1	2022	0	38.4	13.3	50	5.7	42	6.3	131	1.8	0	0
40–59	0	2022	0	38.7	4	63	11.5	47		141	4.6	0	0
40–59	1	2022	0	37.4	75.4	60	13.2	44		133	2.4	0	0
<40	0	2023	0	39	4	65	9.6	134	6.1	133	5.9	0	0
40–59	0	2021	0	25.3	65.6	89	10.5	11	6.2	140	6.1	0	0
40–59	1	2022	0	45.5	58.9	87	19.4	45	8.6	136	2.4	0	0
40–59	0	2022	1	50.8	428.4	366	8.7	83	6.2	134	32.2	0	1
<40	1	2022	1	51.3	11.6	87	13.8	135	7.2	139	4.7	0	1
<40	1	2024	0	34.4	178.4	64	10.4	40	5.9	130	3.4	0	0
40–59	1	2024	0	31.4	22.9	68	12.1	21	8.6	139	4.8	0	0
≥80	0	2021	0	43.7	6.4	80	15.6	159	10.5	136	6.2	0	0
40–59	0	2020	0	44.4	14	77	16.8	207	11.1	134	9.4	0	0
60–79	0	2024	0	40.6	28.6	88	12.4	132	18.8	136	3.9	0	0
40–59	1	2023	0	42	17.8	55	17.9	99	4.6	131	4.5	0	0
40–59	1	2024	0	46	37.1	64	6	99	5.1	133	4.1	0	0
60–79	0	2020	0	42.1	4	62	7.1	17	5.7	142	6.6	0	0
<40	1	2020	0	45.6	3.1	67	18	26	5.5	137	1.8	0	0
40–59	0	2020	1	46.2	7.9	63	19.7	77	10.6	137	2.6	0	1
<40	0	2024	0	46.6	4	73	9.4	108	7.1	138	2.9	0	0
<40	1	2020	0	35.6	17.4	89	14.7	7	4.6	135	3.3	0	0
<40	1	2024	0	45.2	4	74	8.4	337	5.2	141	4	0	0
40–59	1	2023	0	43.8	4	105	9.7	97	11.2	138	4.7	0	0
60–79	0	2022	0	30.9	293.1	175	26.9	26	11	128	21.1	0	0
60–79	0	2023	0	33.8	33.1	74	7	11	7.3	132	3.6	0	0
60–79	0	2021	0	46.6	4	112	17.6	45	18.7	143	6.9	0	0
60–79	0	2024	0	48	4	104	15.6	309	13.4	138	6.5	0	0
60–79	1	2020	0	41.1	15.4	65	18	231	6.6	139	4	0	0
≥80	1	2022	0	37.5	38.6	75	13.5	126	5.8	138	5.3	0	0
≥80	1	2023	0	38.6	11	76	11	94	5	140	3.8	0	0
≥80	1	2023	0	37.8	45.8	101	11	34	5.3	138	9	0	0
≥80	0	2023	0	30.2	233.8	75	6.7	70		143	3.3	0	0
≥80	0	2023	0	30.9	46.6	50	4.4	13	4.8	136	2.8	0	0
60–79	1	2020	0	40.5	313.1	146	14	197	5.6	133		0	0
40–59	1	2020	0	42.5	4	59	7.8	27	6.4	138	4.9	0	0
<40	0	2022	0	38.9	38	58	9.2	44	6.6	139	3.6	0	0
<40	0	2023	0	34	212.3	56	4.5	13	5.9	136	2.4	0	0
<40	0	2024	0	38.4	65.2	52	8.5	25	6.4	137	3.1	0	0
60–79	1	2023	0	36.3	29.6	132	16.1	113	6.2	133	12.9	0	0
40–59	1	2022	0	39.3	203	76	9.8	10	7.8	137	4.8	0	0
60–79	0	2023	0	39.2	6.9	74	7.6	432	10.1	136	9.5	0	0
60–79	0	2020	0	35.1	4	61	10.1	99	6.6	135	6.1	0	0
40–59	0	2021	0	42.2	4	40	8.6	188	8.6	136	2.5	0	0
60–79	1	2024	0	43	4	164	9.2	54	9.4	141	9.8	0	0
<40	1	2020	0	34.4	4	77	6.7	17	5.4	142		0	0
60–79	1	2024	0	36.4	21.1	92	10.7	209	7	142	5.4	0	0
60–79	1	2024	1	40.2	32.6	186	7.6	1360	6.8	138	10.7	0	1
40–59	1	2020	0	47.6	4	70	14.9	91	6.9	138		0	0
40–59	1	2020	0	32.7	360.3	223	9.1	53	7.6	132		0	0
60–79	1	2020	0	47.3	4	120	15.3	29	8.6	139	4.9	0	0
40–59	0	2024	0	22.6	45.6	75	11.5	18	7	134	5	0	0
60–79	0	2023	0	39.4	4	67	5.7	792	6.4	133	3.8	0	0
≥80	0	2022	0	46	4	119	18.5	31	8.2	131	7.3	0	0
40–59	0	2023	0	33.7	4	102	6.9	96	6.7	133	22.5	0	0
≥80	0	2022	0	37.7	12.4	82	9.9	128	7.6	136	3.3	0	0
60–79	0	2024	0	41	10.3	63	7.7	135	6.3	133	4.7	0	0
40–59	1	2021	0	43.5	148.8	71	17.3	111	11.6	134	4.5	0	0
<40	1	2021	1	53.4	120.6	144	11.6	110	5.9	125	6.5	0	1
<40	1	2023	0	45.1	12.8	53	10.3	161	4.9	126	4.7	0	0
40–59	1	2022	0	45.2	4	167	17.7	241	5.9	140	9.5	0	0
40–59	0	2022	0	37.6	4	60	7.1	46	7.7	136	3.2	0	0
60–79	0	2023	0	44.6	26.3	79	12.4	37	4.9	135		0	0
<40	1	2023	0	42.6	4	53	11.2	197	6.7	131	2.2	0	0
<40	1	2024	0	38.3	4.5	48	10.9	146	5	134	2.5	0	0
≥80	0	2021	0	39.7	8.8	73	13.6	135	5.7	140	8.5	0	0
40–59	0	2024	0	33.5	36.9	54	5.9	466	6.4	135	1.8	0	0
40–59	1	2020	0	38.9	229.9	85	16	9	3.7	135	1.8	0	0
40–59	1	2022	1	51.7	187.3	160	16.9	44	15.8	133	10.4	0	1

## Sheet: DataDictionary
Variable	Description
Age_Group	Grouped age category; exact age removed for anonymization. Categories: <40, 40–59, 60–79, ≥80 years.
Gender	Biological sex (0=female, 1=male).
Card_Year	Admission year (2020–2024).
In_hospital_death	Primary outcome: in-hospital mortality (0/1).
Hct	Admission laboratory value (continuous).
CRP	Admission laboratory value (continuous).
Creatinine	Admission laboratory value (continuous).
WBC	Admission laboratory value (continuous).
ALT	Admission laboratory value (continuous).
Glucose	Admission laboratory value (continuous).
Sodium	Admission laboratory value (continuous).
Urea	Admission laboratory value (continuous).
MODS <24	Early MODS within 24h (0/1).
MODS >24	MODS after 24h (0/1).

## Sheet: Coding_Units
Variable	Extra details
Age_Group	Categorical: <40, 40–59, 60–79, ≥80 years
Gender	Coding: 0 = Female, 1 = Male
In_hospital_death	Coding: 0 = Alive, 1 = Deceased
MODS <24	Coding: 0 = No, 1 = Yes
MODS >24	Coding: 0 = No, 1 = Yes
Hct	Units: %
CRP	Units: mg/L
Creatinine	Units: μmol/L
WBC	Units: ×10^9/L
ALT	Units: U/L
Glucose	Units: mmol/L
Sodium	Units: mmol/L
Urea	Units: mmol/L
Card_Year	Range: 2020–2024

## Sheet: Missingness
Variable	Missing_n
ALT	2
Glucose	10
Urea	45
